# Supplementary material for: Brain Activation and Functional Connectivity of Reappraisal and Acceptance for Anxious Events
Source: eNeuro. 2023 Jun 1;10(6):ENEURO.0033-23.2023. doi: 10.1523/ENEURO.0033-23.2023 (PMC10241379; doi:10.1523/ENEURO.0033-23.2023)
Supplement: Extended Data 1 — Scripts for the analyses used in the paper. Download Extended Data 1, ZIP file. [file enu-eN-NWR-0033-23-s02.zip]

Archive with 10 entries (9 files):
- Extended data 1/
- Extended data 1/.DS_Store
- __MACOSX/Extended data 1/._.DS_Store
- Extended data 1/tTest_success.R
- __MACOSX/Extended data 1/._tTest_success.R
- Extended data 1/1stLevelBatch.mat
- __MACOSX/Extended data 1/._1stLevelBatch.mat
- Extended data 1/ANOVA_emotions.R
- __MACOSX/Extended data 1/._ANOVA_emotions.R
- Extended data 1/2ndLevelBatch.mat
