# Supplementary material for: Brain Activation and Functional Connectivity of Reappraisal and Acceptance for Anxious Events
Source: eNeuro. 2023 Jun 1;10(6):ENEURO.0033-23.2023. doi: 10.1523/ENEURO.0033-23.2023 (PMC10241379; doi:10.1523/ENEURO.0033-23.2023)
Supplement: Extended Data 1 — Scripts for the analyses used in the paper. Download Extended Data 1, ZIP file. [file enu-eN-NWR-0033-23-s02.zip › Extended data 1/ANOVA_emotions.R]

data01 <- read.csv("anxiety.csv",header=T)
head(data01)
columnList = c("Reappraisal", "Acceptance", "Control")
data02 <- subset(data01, select=columnList)

source("anovakun_485.R")
anovakun(data02, "sA", Study=columnList, auto=T, eta=T, cipaird = T)
